# Supplementary material for: ﻿Morphology, multilocus phylogeny, and toxin analysis reveal two new species of Amanita section Amanita (Amanitaceae) from China
Source: MycoKeys. 2025 Jun 9;118:225–44. doi: 10.3897/mycokeys.118.141080 (PMC12171729; doi:10.3897/mycokeys.118.141080)
Supplement: XML Treatment for Amanita flavomelleiceps [file mycokeys.118.141080-treatment1.xml]

<!DOCTYPE tp:taxon-treatment
  PUBLIC "-//TaxonX//DTD Taxonomic Treatment Publishing DTD v0 20100105//EN" "tax-treatment-NSO.dtd">
<tp:taxon-treatment xmlns:tp="http://www.plazi.org/taxpub"><tp:treatment-meta><kwd-group><label>Taxon classification</label><kwd>
                <named-content content-type="kingdom">Fungi</named-content>
              </kwd><kwd>
                <named-content content-type="order">Agaricales</named-content>
              </kwd><kwd>
                <named-content content-type="family">Amanitaceae</named-content>
              </kwd></kwd-group><mixed-citation publication-type="journal"><person-group><name><surname>Su</surname><given-names>Yu-Ting</given-names></name><name><surname>Xu</surname><given-names>Fei</given-names></name><name><surname>Zhang</surname><given-names>Ping</given-names></name><name><surname>Deng</surname><given-names>Peng-Tao</given-names></name><name><surname>Lai</surname><given-names>Meng-Meng</given-names></name><name><surname>Chen</surname><given-names>Zuo-Hong</given-names></name></person-group><article-title>﻿Morphology, multilocus phylogeny, and toxin analysis reveal two new species of <italic><tp:taxon-name><tp:taxon-name-part taxon-name-part-type="genus" reg="Amanita">Amanita</tp:taxon-name-part></tp:taxon-name></italic> section <italic><tp:taxon-name><tp:taxon-name-part taxon-name-part-type="genus" reg="Amanita"/><tp:taxon-name-part taxon-name-part-type="section" reg="Amanita">Amanita</tp:taxon-name-part></tp:taxon-name></italic> (<tp:taxon-name><tp:taxon-name-part taxon-name-part-type="family" reg="Amanitaceae">Amanitaceae</tp:taxon-name-part></tp:taxon-name>) from China</article-title><source>MycoKeys</source><day>09</day><month>06</month><year>2025</year><volume>118</volume><fpage>225</fpage><lpage>244</lpage><pub-id pub-id-type="doi">10.3897/mycokeys.118.141080</pub-id></mixed-citation></tp:treatment-meta><tp:nomenclature><label>﻿</label><tp:taxon-name>
              <object-id xmlns:xlink="http://www.w3.org/1999/xlink" content-type="arpha" xlink:type="simple">3193C246-2750-5491-85F0-8EFACABBD52D</object-id>
              <tp:taxon-name-part taxon-name-part-type="genus" reg="Amanita">Amanita</tp:taxon-name-part>
              <tp:taxon-name-part taxon-name-part-type="species" reg="flavomelleiceps">flavomelleiceps</tp:taxon-name-part>
              <object-id xmlns:xlink="http://www.w3.org/1999/xlink" content-type="mycobank" xlink:type="simple">855762</object-id>
            </tp:taxon-name><tp:taxon-authority>Y.T. Su &amp; Z.H. Chen</tp:taxon-authority><tp:taxon-status xmlns:xlink="http://www.w3.org/1999/xlink" xlink:type="simple">sp. nov.</tp:taxon-status><xref ref-type="fig" rid="F4">Figs 4</xref><xref ref-type="fig" rid="F5">, 5</xref></tp:nomenclature><tp:treatment-sec sec-type="etymology" id="SECID0EYVBI"><title>Etymology.</title><p><italic><tp:taxon-name><tp:taxon-name-part taxon-name-part-type="genus" reg="Amanita"/><tp:taxon-name-part taxon-name-part-type="species" reg="flavomelleiceps">flavomelleiceps</tp:taxon-name-part></tp:taxon-name></italic>, from <italic>flavo</italic> = yellow, and <italic><tp:taxon-name><tp:taxon-name-part taxon-name-part-type="genus" reg="Amanita"/><tp:taxon-name-part taxon-name-part-type="species" reg="melleiceps">melleiceps</tp:taxon-name-part></tp:taxon-name></italic> from <italic><tp:taxon-name><tp:taxon-name-part taxon-name-part-type="genus" reg="Amanita">Amanita</tp:taxon-name-part><tp:taxon-name-part taxon-name-part-type="species" reg="melleiceps">melleiceps</tp:taxon-name-part></tp:taxon-name></italic>, is proposed because this species is similar to <italic><tp:taxon-name><tp:taxon-name-part taxon-name-part-type="genus" reg="Amanita">Amanita</tp:taxon-name-part><tp:taxon-name-part taxon-name-part-type="species" reg="melleiceps">melleiceps</tp:taxon-name-part></tp:taxon-name></italic> but has yellowish, felted volval remnants on the pileus.</p></tp:treatment-sec><tp:treatment-sec sec-type="Holotype" id="SECID0EKXBI"><title>Holotype.</title><p>China • Sichuan Province, Ganzi Tibetan Autonomous Prefecture, Wuxuhai, altitude 2600 m 10 August 2021, Z.H.Chen, <named-content xmlns:xlink="http://www.w3.org/1999/xlink" content-type="dwc:institutional_code" xlink:title="Herbarium of Hunan Normal University" xlink:href="http://grbio.org/institution/hunan-normal-university" xlink:type="simple">MHHNU</named-content> 33119 (GenBank accession no. nrLSU: <ext-link xmlns:xlink="http://www.w3.org/1999/xlink" xlink:href="PQ330908" ext-link-type="gen" xlink:type="simple">PQ330908</ext-link>; ITS: <ext-link xmlns:xlink="http://www.w3.org/1999/xlink" xlink:href="PQ326880" ext-link-type="gen" xlink:type="simple">PQ326880</ext-link>; <italic>rpb2</italic>: <ext-link xmlns:xlink="http://www.w3.org/1999/xlink" xlink:href="PQ356792" ext-link-type="gen" xlink:type="simple">PQ356792</ext-link>; <italic>tef1-α</italic>: <ext-link xmlns:xlink="http://www.w3.org/1999/xlink" xlink:href="PQ356798" ext-link-type="gen" xlink:type="simple">PQ356798</ext-link>; <italic><abbrev xmlns:xlink="http://www.w3.org/1999/xlink" xlink:title="second largest subunit of beta-tubulin" id="ABBRID0ENYBI" xlink:type="simple">TUB2</abbrev></italic>: <ext-link xmlns:xlink="http://www.w3.org/1999/xlink" xlink:href="PQ356795" ext-link-type="gen" xlink:type="simple">PQ356795</ext-link>).</p></tp:treatment-sec><tp:treatment-sec sec-type="description" id="SECID0EWYBI"><title>Description.</title><p>Basidioma (Fig. <xref ref-type="fig" rid="F4">4</xref>). small to medium. Pileus 2.5–5 cm diameter, convex to plano-convex, lacking a depression or umbo at center, yellowish (3A3–5), yellow (4A6–8), to yellowish brown (5C7–8), often darker at center and becoming paler towards margin; volval remnants on pileus verrucose to felted, 5–7 mm diameter, dirty yellow (3A2–4), randomly arranged; margin striate (0.37–0.41 R); trama white (1A1), unchanging. Lamellae free, cream (3A1), crowded; lamellulae truncate, plentiful. Stipe 5.5–9 cm long × 0.5–1 cm diameter, cylindric and slightly tapering upwards, with apex slightly expanded, dirty white (2B1) to white (1A1), sometimes with yellowish (3A2–3) tinge, covered with yellowish (3A3–5) fibrils; hollow in center; basal bulb subglobose, 0.7–1.5 cm diameter, white (1A1) to dirty white (2B1); volval remnants on stipe base floccose to granular and short limbate volva on limit between stipe and basal bulb, yellowish (3A3–5) to cream (3A1). Annulus persistent, subapical to median, yellowish (3A2–5) to yellow (4A5–8), membranous. Odor indistinct.</p><fig id="F4" position="float" orientation="portrait"><object-id xmlns:xlink="http://www.w3.org/1999/xlink" content-type="doi" xlink:type="simple">10.3897/mycokeys.118.141080.figure4</object-id><object-id xmlns:xlink="http://www.w3.org/1999/xlink" content-type="arpha" xlink:type="simple">FF65F829-B0D1-5157-8C44-6FFEEE35BC62</object-id><label>Figure 4.</label><caption><p>Fresh basidiomata of <italic><tp:taxon-name><tp:taxon-name-part taxon-name-part-type="genus" reg="Amanita">Amanita</tp:taxon-name-part><tp:taxon-name-part taxon-name-part-type="species" reg="flavomelleiceps">flavomelleiceps</tp:taxon-name-part></tp:taxon-name></italic> (<named-content xmlns:xlink="http://www.w3.org/1999/xlink" content-type="dwc:institutional_code" xlink:title="Herbarium of Hunan Normal University" xlink:href="http://grbio.org/institution/hunan-normal-university" xlink:type="simple">MHHNU</named-content> 33119). Scale bar: 2 cm.</p></caption><graphic xmlns:xlink="http://www.w3.org/1999/xlink" xlink:href="mycokeys-118-225-g004.jpg" position="float" orientation="portrait" xlink:type="simple" id="oo_1348534.jpg"><uri content-type="original_file" xlink:type="simple">https://binary.pensoft.net/fig/1348534</uri></graphic></fig><p>Microstructure (Fig. <xref ref-type="fig" rid="F5">5</xref>). Lamellar trama bilateral. Mediostratum 30–50 μm wide, composed of ellipsoid to clavate inflated cells (25–120 × 15–45 μm); filamentous hyphae fairly abundant, 3–7 μm wide; vascular hyphae scarce. Lateral stratum composed of ellipsoid to cylindrical inflated cells (20–70 × 15–30 μm), diverging at an angle of ca. 30°–40° to the mediostratum; filamentous hyphae abundant, 3–5 μm wide. Subhymenium (Fig. <xref ref-type="fig" rid="F5">5a</xref>) 40–60 μm thick, with 2–3 layers of subglobose to ellipsoid or irregular cells, 11–25 × 9–20 μm. Basidia (Fig. <xref ref-type="fig" rid="F5">5a</xref>) 40–60 × 14–16 μm, clavate, 4-spored; sterigmata 3–6 μm long; basal septa lacking clamps. Basidiospores (Fig. <xref ref-type="fig" rid="F5">5b</xref>) [110/4/1] (7.0–) 8.0–10 (–11.5) × (6.0–) 7.0–9.0 μm, Q = 1.0–1.22, Q<sub>m</sub> = 1.06 ± 0.006, mostly subglobose, sometimes broadly ellipsoid, inamyloid, colorless, thin-walled, smooth; apiculus small. Lamellar edge appearing as a sterile strip up to 40–80 μm wide in side view, composed of broadly ellipsoid to long ellipsoid inflated cells (10–25 × 8–15 μm), single and terminal or in chains of 2–3, thin-walled, colorless; filamentous hyphae 2–4 μm wide, irregularly arranged or running parallel to lamellar edge. Pileipellis 110–180 μm thick; suprapellis up to 60–90 μm thick, gelatinized, composed of radially arranged, thin-walled, colorless or sometimes yellow-brown filamentous hyphae 2–6 μm wide; subpellis up to 50–70 μm thick, composed of radially and compactly arranged, filamentous hyphae 2–7 μm wide, yellowish or yellow-brown; vascular hyphae scarce. Volval remnants on pileus (Fig. <xref ref-type="fig" rid="F5">5c</xref>) composed of more or less vertically arranged elements; filamentous hyphae scarce, 2–7 μm wide, colorless, thin-walled, branching, anastomosing; inflated cells very abundant to dominant, subglobose or ellipsoid to broadly ellipsoid, 26–85 × 17–55 μm, colorless, thin-walled (≤ 0.05 μm), terminal or in chains of 2–3; vascular hyphae scarce. Interior of volval remnants on the stipe base composed of irregularly arranged elements; filamentous hyphae very abundant, 2–6 μm wide, colorless, thin-walled, branching, anastomosing; inflated cells scarce, subglobose to broadly ellipsoid (26–85 × 17–55 μm). Stipe trama composed of longitudinally arranged, clavate terminal cells, 28–130 × 12–80 μm; filamentous hyphae abundant, 2–5 μm wide; vascular hyphae scarce. Annulus dominantly composed of radially arranged elements; filamentous hyphae very abundant, 2–5 μm wide, colorless, thin-walled, branching, anastomosing; inflated cells scattered to fairly abundant, fusiform to elongate, 20–82 × 12–25 μm. Clamps absent in all parts of the basidioma.</p><fig id="F5" position="float" orientation="portrait"><object-id xmlns:xlink="http://www.w3.org/1999/xlink" content-type="doi" xlink:type="simple">10.3897/mycokeys.118.141080.figure5</object-id><object-id xmlns:xlink="http://www.w3.org/1999/xlink" content-type="arpha" xlink:type="simple">D2344131-C976-5C0F-B0E5-F59F9E654FC3</object-id><label>Figure 5.</label><caption><p>Microscopic features of <italic><tp:taxon-name><tp:taxon-name-part taxon-name-part-type="genus" reg="Amanita">Amanita</tp:taxon-name-part><tp:taxon-name-part taxon-name-part-type="species" reg="flavomelleiceps">flavomelleiceps</tp:taxon-name-part></tp:taxon-name></italic> (<named-content xmlns:xlink="http://www.w3.org/1999/xlink" content-type="dwc:institutional_code" xlink:title="Herbarium of Hunan Normal University" xlink:href="http://grbio.org/institution/hunan-normal-university" xlink:type="simple">MHHNU</named-content> 33119) <bold>a</bold> hymenium and subhymenium <bold>b</bold> basidiospores <bold>c</bold> longitudinal section of volval remnants on pileus. Scale bar: 20 μm (<bold>a</bold>); 10 μm (<bold>b</bold>); 40 μm (<bold>c</bold>).</p></caption><graphic xmlns:xlink="http://www.w3.org/1999/xlink" xlink:href="mycokeys-118-225-g005.jpg" position="float" orientation="portrait" xlink:type="simple" id="oo_1348535.jpg"><uri content-type="original_file" xlink:type="simple">https://binary.pensoft.net/fig/1348535</uri></graphic></fig></tp:treatment-sec><tp:treatment-sec sec-type="habitat" id="SECID0EC3BI"><title>Habitat.</title><p>Solitary to scattered on soil in broadleaved forests with <tp:taxon-name><tp:taxon-name-part taxon-name-part-type="family">Fagaceae</tp:taxon-name-part></tp:taxon-name>; basidioma occurring in summer.</p></tp:treatment-sec><tp:treatment-sec sec-type="distribution" id="SECID0EN3BI"><title>Distribution.</title><p>Currently known from southwestern China, but likely occurs more widely in the region with similar vegetation.</p></tp:treatment-sec><tp:treatment-sec sec-type="comments" id="SECID0ES3BI"><title>Commentary.</title><p><italic><tp:taxon-name><tp:taxon-name-part taxon-name-part-type="genus" reg="Amanita">Amanita</tp:taxon-name-part><tp:taxon-name-part taxon-name-part-type="species" reg="flavomelleiceps">flavomelleiceps</tp:taxon-name-part></tp:taxon-name></italic> sp. nov. can be easily confused with <italic><tp:taxon-name><tp:taxon-name-part taxon-name-part-type="genus" reg="Amanita">A.</tp:taxon-name-part><tp:taxon-name-part taxon-name-part-type="species" reg="altipes">altipes</tp:taxon-name-part></tp:taxon-name></italic> Zhu L. Yang, M. Weiss &amp; Oberw, <italic><tp:taxon-name><tp:taxon-name-part taxon-name-part-type="genus" reg="Amanita">A.</tp:taxon-name-part><tp:taxon-name-part taxon-name-part-type="species" reg="muscaria">muscaria</tp:taxon-name-part></tp:taxon-name></italic>, and <italic><tp:taxon-name><tp:taxon-name-part taxon-name-part-type="genus" reg="Amanita">A.</tp:taxon-name-part><tp:taxon-name-part taxon-name-part-type="species" reg="melleiceps">melleiceps</tp:taxon-name-part></tp:taxon-name></italic> in their similar appearance and habitats. <italic><tp:taxon-name><tp:taxon-name-part taxon-name-part-type="genus" reg="Amanita">Amanita</tp:taxon-name-part><tp:taxon-name-part taxon-name-part-type="species" reg="altipes">altipes</tp:taxon-name-part></tp:taxon-name></italic> was described from China by <xref ref-type="bibr" rid="B53">Yang et al. (2004)</xref>. It has a bigger basidioma with floccose volval remnants and filamentous hyphae abundant to very abundant, and superior annulus (<xref ref-type="bibr" rid="B11">Cui et al. 2018</xref>). <italic><tp:taxon-name><tp:taxon-name-part taxon-name-part-type="genus" reg="Amanita">Amanita</tp:taxon-name-part><tp:taxon-name-part taxon-name-part-type="species" reg="muscaria">muscaria</tp:taxon-name-part></tp:taxon-name></italic> is described from Europe (<xref ref-type="bibr" rid="B17">Gilbert 1940</xref>, <xref ref-type="bibr" rid="B18">1941</xref>) and subsequently reported from China (<xref ref-type="bibr" rid="B51">Yang 2005</xref>, <xref ref-type="bibr" rid="B52">2015</xref>). It is characterized by its relatively more robust basidioma with a pileus ca. 5–15 cm, white to dirty-white volval remnants on the pileus, and relatively bigger basidiospores (9.0–12.5 × 7.0–8.5 μm) (<xref ref-type="bibr" rid="B11">Cui et al. 2018</xref>). <italic><tp:taxon-name><tp:taxon-name-part taxon-name-part-type="genus" reg="Amanita">Amanita</tp:taxon-name-part><tp:taxon-name-part taxon-name-part-type="species" reg="melleiceps">melleiceps</tp:taxon-name-part></tp:taxon-name></italic> was described from Japan by <xref ref-type="bibr" rid="B22">Hongo (1966)</xref> and subsequently reported from China (<xref ref-type="bibr" rid="B11">Cui et al. 2018</xref>; <xref ref-type="bibr" rid="B51">Yang 2005</xref>, <xref ref-type="bibr" rid="B52">2015</xref>). It differs in its honey-yellow pileus, patchy volval remnants on pileus, absent annulus, and relatively narrower basidia (40–55 × 8–11 μm) and basidiospores (8.5–10.5 × 6.0–7.5 μm) (<xref ref-type="bibr" rid="B51">Yang 2005</xref>, <xref ref-type="bibr" rid="B52">2015</xref>; <xref ref-type="bibr" rid="B11">Cui et al. 2018</xref>).</p></tp:treatment-sec><ref-list><ref id="B53"><mixed-citation xmlns:xlink="http://www.w3.org/1999/xlink" xlink:type="simple"><person-group><name name-style="western"><surname>Yang</surname><given-names>ZL</given-names></name><name name-style="western"><surname>Weiß</surname><given-names>M</given-names></name><name name-style="western"><surname>Oberwinkler</surname><given-names>F</given-names></name></person-group> (<year>2004</year>) <article-title>New species of <italic><tp:taxon-name><tp:taxon-name-part taxon-name-part-type="genus">Amanita</tp:taxon-name-part></tp:taxon-name></italic> from the eastern Himalaya and adjacent regions.</article-title><source>Mycologia</source><volume>96</volume>(<issue>3</issue>): <fpage>636</fpage>–<lpage>646</lpage>. <ext-link xlink:href="10.1080/15572536.2005.11832959" ext-link-type="doi" xlink:type="simple">https://doi.org/10.1080/15572536.2005.11832959</ext-link></mixed-citation></ref><ref id="B11"><mixed-citation xmlns:xlink="http://www.w3.org/1999/xlink" xlink:type="simple"><person-group><name name-style="western"><surname>Cui</surname><given-names>YY</given-names></name><name name-style="western"><surname>Cai</surname><given-names>Q</given-names></name><name name-style="western"><surname>Tang</surname><given-names>LP</given-names></name><name name-style="western"><surname>Liu</surname><given-names>JW</given-names></name><name name-style="western"><surname>Yang</surname><given-names>ZL</given-names></name></person-group> (<year>2018</year>) <article-title>The family <italic><tp:taxon-name><tp:taxon-name-part taxon-name-part-type="family">Amanitaceae</tp:taxon-name-part></tp:taxon-name></italic>: Molecular phylogeny, higher-rank taxonomy and the species in China.</article-title><source>Fungal Diversity</source><volume>91</volume>(<issue>1</issue>): <fpage>5</fpage>–<lpage>230</lpage>. <ext-link xlink:href="10.1007/s13225-018-0405-9" ext-link-type="doi" xlink:type="simple">https://doi.org/10.1007/s13225-018-0405-9</ext-link></mixed-citation></ref><ref id="B17"><mixed-citation xmlns:xlink="http://www.w3.org/1999/xlink" xlink:type="simple"><person-group><name name-style="western"><surname>Gilbert</surname><given-names>EJ</given-names></name></person-group> (<year>1940</year>) <article-title><tp:taxon-name><tp:taxon-name-part taxon-name-part-type="family">Amanitaceae</tp:taxon-name-part></tp:taxon-name>. Iconographia Mycological 27 Suppl.</article-title><volume>1</volume>(<issue>1</issue>): <fpage>1</fpage>–<lpage>200</lpage>.</mixed-citation></ref><ref id="B18"><mixed-citation xmlns:xlink="http://www.w3.org/1999/xlink" xlink:type="simple"><person-group><name name-style="western"><surname>Gilbert</surname><given-names>EJ</given-names></name></person-group> (<year>1941</year>) <article-title><tp:taxon-name><tp:taxon-name-part taxon-name-part-type="family">Amanitaceae</tp:taxon-name-part></tp:taxon-name>. Iconographia Mycological 27 Suppl.</article-title><volume>1</volume>(<issue>2–3</issue>): <fpage>201</fpage>–<lpage>427</lpage>.</mixed-citation></ref><ref id="B51"><mixed-citation xmlns:xlink="http://www.w3.org/1999/xlink" xlink:type="simple"><person-group><name name-style="western"><surname>Yang</surname><given-names>ZL</given-names></name></person-group> (<year>2005</year>) Flora fungorum sinicorum. Vol. 27. <tp:taxon-name><tp:taxon-name-part taxon-name-part-type="family">Amanitaceae</tp:taxon-name-part></tp:taxon-name>. Science Press, Beijing.</mixed-citation></ref><ref id="B52"><mixed-citation xmlns:xlink="http://www.w3.org/1999/xlink" xlink:type="simple"><person-group><name name-style="western"><surname>Yang</surname><given-names>ZL</given-names></name></person-group> (<year>2015</year>) Alas of the Chinese species of <tp:taxon-name><tp:taxon-name-part taxon-name-part-type="family">Amanitaceae</tp:taxon-name-part></tp:taxon-name>. Science Press, Beijing.</mixed-citation></ref><ref id="B22"><mixed-citation xmlns:xlink="http://www.w3.org/1999/xlink" xlink:type="simple"><person-group><name name-style="western"><surname>Hongo</surname><given-names>T</given-names></name></person-group> (<year>1966</year>) <article-title>Notes on Japanese larger fungi (18).</article-title><source>Shokubutsu Kenkyu Zasshi</source><volume>41</volume>(<issue>6</issue>): <fpage>165</fpage>–<lpage>172</lpage>.</mixed-citation></ref></ref-list></tp:taxon-treatment>
