# Supplementary material for: ﻿Morphology, multilocus phylogeny, and toxin analysis reveal two new species of Amanita section Amanita (Amanitaceae) from China
Source: MycoKeys. 2025 Jun 9;118:225–44. doi: 10.3897/mycokeys.118.141080 (PMC12171729; doi:10.3897/mycokeys.118.141080)
Supplement: XML Treatment for Amanita parvisychnopyramis [file mycokeys.118.141080-treatment2.xml]

<!DOCTYPE tp:taxon-treatment
  PUBLIC "-//TaxonX//DTD Taxonomic Treatment Publishing DTD v0 20100105//EN" "tax-treatment-NSO.dtd">
<tp:taxon-treatment xmlns:tp="http://www.plazi.org/taxpub"><tp:treatment-meta><kwd-group><label>Taxon classification</label><kwd>
                <named-content content-type="kingdom">Fungi</named-content>
              </kwd><kwd>
                <named-content content-type="order">Agaricales</named-content>
              </kwd><kwd>
                <named-content content-type="family">Amanitaceae</named-content>
              </kwd></kwd-group><mixed-citation publication-type="journal"><person-group><name><surname>Su</surname><given-names>Yu-Ting</given-names></name><name><surname>Xu</surname><given-names>Fei</given-names></name><name><surname>Zhang</surname><given-names>Ping</given-names></name><name><surname>Deng</surname><given-names>Peng-Tao</given-names></name><name><surname>Lai</surname><given-names>Meng-Meng</given-names></name><name><surname>Chen</surname><given-names>Zuo-Hong</given-names></name></person-group><article-title>﻿Morphology, multilocus phylogeny, and toxin analysis reveal two new species of <italic><tp:taxon-name><tp:taxon-name-part taxon-name-part-type="genus" reg="Amanita">Amanita</tp:taxon-name-part></tp:taxon-name></italic> section <italic><tp:taxon-name><tp:taxon-name-part taxon-name-part-type="genus" reg="Amanita"/><tp:taxon-name-part taxon-name-part-type="section" reg="Amanita">Amanita</tp:taxon-name-part></tp:taxon-name></italic> (<tp:taxon-name><tp:taxon-name-part taxon-name-part-type="family" reg="Amanitaceae">Amanitaceae</tp:taxon-name-part></tp:taxon-name>) from China</article-title><source>MycoKeys</source><day>09</day><month>06</month><year>2025</year><volume>118</volume><fpage>225</fpage><lpage>244</lpage><pub-id pub-id-type="doi">10.3897/mycokeys.118.141080</pub-id></mixed-citation></tp:treatment-meta><tp:nomenclature><label>﻿</label><tp:taxon-name>
              <object-id xmlns:xlink="http://www.w3.org/1999/xlink" content-type="arpha" xlink:type="simple">35031905-BDD4-5EC5-A74E-B0A1638E8483</object-id>
              <tp:taxon-name-part taxon-name-part-type="genus" reg="Amanita">Amanita</tp:taxon-name-part>
              <tp:taxon-name-part taxon-name-part-type="species" reg="parvisychnopyramis">parvisychnopyramis</tp:taxon-name-part>
              <object-id xmlns:xlink="http://www.w3.org/1999/xlink" content-type="mycobank" xlink:type="simple">855761</object-id>
            </tp:taxon-name><tp:taxon-authority>Y.T. Su &amp; Z.H. Chen</tp:taxon-authority><tp:taxon-status xmlns:xlink="http://www.w3.org/1999/xlink" xlink:type="simple">sp. nov.</tp:taxon-status><xref ref-type="fig" rid="F6">Figs 6</xref><xref ref-type="fig" rid="F7">, 7</xref></tp:nomenclature><tp:treatment-sec sec-type="etymology" id="SECID0EPCCI"><title>Etymology.</title><p><italic>Parvisychnopyramis</italic>, from <italic>parvi</italic> = small and <italic>sychnopyramis</italic> from <italic><tp:taxon-name><tp:taxon-name-part taxon-name-part-type="genus" reg="Amanita">Amanita</tp:taxon-name-part><tp:taxon-name-part taxon-name-part-type="species" reg="sychnopyramis">sychnopyramis</tp:taxon-name-part></tp:taxon-name></italic>, is proposed because this species is similar to <italic><tp:taxon-name><tp:taxon-name-part taxon-name-part-type="genus" reg="Amanita">A.</tp:taxon-name-part><tp:taxon-name-part taxon-name-part-type="species" reg="sychnopyramis">sychnopyramis</tp:taxon-name-part></tp:taxon-name></italic> but has smaller basidioma and basidiospores.</p></tp:treatment-sec><tp:treatment-sec sec-type="Holotype" id="SECID0E5DCI"><title>Holotype.</title><p>China • Yunnan Province, Chuxiong Yi Autonomous Prefecture, Zixi Mountain, in a mixed forest with <tp:taxon-name><tp:taxon-name-part taxon-name-part-type="family">Fagaceae</tp:taxon-name-part></tp:taxon-name>, altitude 1900 m, 28 July 2021, Z.H. Chen and Y.T. Su, <named-content xmlns:xlink="http://www.w3.org/1999/xlink" content-type="dwc:institutional_code" xlink:title="Herbarium of Hunan Normal University" xlink:href="http://grbio.org/institution/hunan-normal-university" xlink:type="simple">MHHNU</named-content> 32953 (GenBank accession no. nrLSU: <ext-link xmlns:xlink="http://www.w3.org/1999/xlink" xlink:href="PQ330907" ext-link-type="gen" xlink:type="simple">PQ330907</ext-link>; ITS = <ext-link xmlns:xlink="http://www.w3.org/1999/xlink" xlink:href="PQ326876" ext-link-type="gen" xlink:type="simple">PQ326876</ext-link>; <italic><abbrev xmlns:xlink="http://www.w3.org/1999/xlink" xlink:title="RNA polymerase II" id="ABBRID0EYECI" xlink:type="simple">RPB2</abbrev></italic>: <ext-link xmlns:xlink="http://www.w3.org/1999/xlink" xlink:href="PQ356791" ext-link-type="gen" xlink:type="simple">PQ356791</ext-link>; <italic>TEF1-α</italic>: <ext-link xmlns:xlink="http://www.w3.org/1999/xlink" xlink:href="PQ356797" ext-link-type="gen" xlink:type="simple">PQ356797</ext-link>; <italic><abbrev xmlns:xlink="http://www.w3.org/1999/xlink" xlink:title="second largest subunit of beta-tubulin" id="ABBRID0EJFCI" xlink:type="simple">TUB2</abbrev></italic>: <ext-link xmlns:xlink="http://www.w3.org/1999/xlink" xlink:href="PQ356794" ext-link-type="gen" xlink:type="simple">PQ356794</ext-link>).</p></tp:treatment-sec><tp:treatment-sec sec-type="description" id="SECID0ESFCI"><title>Description.</title><p>Basidiomata (Fig. <xref ref-type="fig" rid="F6">6</xref>) Small-sized. Pileus 3–4 cm diameter, applanate, center often depressed, light brown (2B3–5) to brownish (3C3–4), with a brown center (4C5–8), becoming pale brownish (2B2–3) toward margin; margin striate (0.25–0.39 R); volval remnants conical to subconical, cream colored (3A1) to yellowish (1B3–4), radially and compactly arranged over the disk but easily removed; trama white (1A1), unchanging. Lamellae free, white (1A1); lamellulae truncate, evenly distributed. Stipe 7–8 cm long × 0.5–1 cm diam., dirty white (2B1) to white (1A1), subcylindrical and slightly tapering upwards, with apex slightly expanded, covered with cream (1A2) to yellowish (2A2) fibrils, often becoming floccose to patchy near basal bulb; context white (1A1), fistulose; basal bulb subglobose to ovate, 0.8–1.2 cm diam., volval remnants on stipe base collar-like, or shortly limbate, cream (3A1) to yellowish (1A3). <italic>Annulus</italic> present, superior to subapical, pale brownish (2B2–4) to dirty white (3A1), membranous, fragile. Odor indistinct.</p><fig id="F6" position="float" orientation="portrait"><object-id xmlns:xlink="http://www.w3.org/1999/xlink" content-type="doi" xlink:type="simple">10.3897/mycokeys.118.141080.figure6</object-id><object-id xmlns:xlink="http://www.w3.org/1999/xlink" content-type="arpha" xlink:type="simple">61A9D3F7-6ECA-5A1E-94D1-CC8DA329E7AA</object-id><label>Figure 6.</label><caption><p>Fresh basidiomata of <italic><tp:taxon-name><tp:taxon-name-part taxon-name-part-type="genus" reg="Amanita">Amanita</tp:taxon-name-part><tp:taxon-name-part taxon-name-part-type="species" reg="parvisychnopyramis">parvisychnopyramis</tp:taxon-name-part></tp:taxon-name></italic> (<named-content xmlns:xlink="http://www.w3.org/1999/xlink" content-type="dwc:institutional_code" xlink:title="Herbarium of Hunan Normal University" xlink:href="http://grbio.org/institution/hunan-normal-university" xlink:type="simple">MHHNU</named-content> 32953). Scale bar: 2 cm.</p></caption><graphic xmlns:xlink="http://www.w3.org/1999/xlink" xlink:href="mycokeys-118-225-g006.jpg" position="float" orientation="portrait" xlink:type="simple" id="oo_1348536.jpg"><uri content-type="original_file" xlink:type="simple">https://binary.pensoft.net/fig/1348536</uri></graphic></fig><p>Microstructure (Fig. <xref ref-type="fig" rid="F7">7</xref>), Lamellar trama bilateral. Mediostratum 30–40 μm wide, composed of abundant ellipsoid to long-ellipsoid inflated cells (20–95 × 10–40 μm); abundant filamentous hyphae, 2–4 μm wide; vascular hyphae scarce. Lateral stratum composed of abundant clavate to long-clavate inflated cells (27–65 × 11–25 μm), diverging at an angle of ca. 30°–45° toward mediostratum; filamentous hyphae abundant, 3–5 μm wide. Subhymenium (Fig. <xref ref-type="fig" rid="F7">7a</xref>) 25–40 μm thick, with 2–3 layers of subglobose to ellipsoid or irregular cells, 11–27 × 9–25 μm. Basidia (Fig. <xref ref-type="fig" rid="F7">7a</xref>) 35–56 × 11–15 μm, clavate, 4-spored; sterigmata 3–6 (–7) μm long; basal septa lacking clamps. Basidiospores (Fig. <xref ref-type="fig" rid="F7">7b</xref>) [100/3/2] (8.5–) 9.0–11.0 × 8.0–10.0 μm, Q = 1.0–1.16 (–1.22), Q<sub>m</sub> = 1.10 ± 0.08, mostly subglobose and broadly ellipsoid, inamyloid, colorless, thin-walled, smooth; apiculus small. Lamellar edge appearing as a sterile strip, composed of subglobose, broadly ellipsoid to clavate inflated cells (12–25 × 7–15 μm), single and terminal or in chains of 2–3, thin-walled, colorless; filamentous hyphae abundant, 2–4 μm wide, irregularly arranged or running more or less parallel to lamellar edge. Pileipellis 100–125 μm thick; suprapellis up to 60–90 μm thick, gelatinized, composed of radially thin-walled, colorless, filamentous hyphae 2–6 μm wide; subpellis up to 50–75 μm thick, composed of radially and compactly arranged, filamentous hyphae 2–7 μm wide; vascular hyphae scarce. Volval remnants on pileus (Fig. <xref ref-type="fig" rid="F7">7c</xref>) composed of ± vertically arranged elements; filamentous hyphae scarce to fairly abundant, 2–6 μm wide, colorless, thin-walled, branching, anastomosing; inflated cells very abundant to dominant, subglobose, fusiform to ellipsoid (15–62 × 8–55 μm), colorless, thin-walled (≤ 0.05 μm), terminal or in chains of 2–3; vascular hyphae scarce. Interior of volval remnants on stipe base dominantly composed of longitudinally arranged elements; filamentous hyphae very abundant, 2–6 μm wide, colorless, thin-walled, branching, anastomosing; inflated cells fairly abundant, subglobose to broadly ellipsoid or clavate (10–81 × 9–40 μm). Stipe trama composed of longitudinally arranged, clavate terminal cells, 10–171 × 8–50 μm; filamentous hyphae scattered to abundant, 2–6 μm wide; vascular hyphae scarce. Annulus dominantly composed of subradially arranged elements; filamentous hyphae abundant, 2–5 μm wide, colorless, thin-walled, branching, anastomosing; inflated cells fairly abundant, clavate to long ellipsoid (26–118 × 23–59 μm), colorless, thin-walled; vascular hyphae rare. <italic>Clamps</italic> absent in all tissues.</p><fig id="F7" position="float" orientation="portrait"><object-id xmlns:xlink="http://www.w3.org/1999/xlink" content-type="doi" xlink:type="simple">10.3897/mycokeys.118.141080.figure7</object-id><object-id xmlns:xlink="http://www.w3.org/1999/xlink" content-type="arpha" xlink:type="simple">27F5B56A-A406-5833-AC52-D96FEC746BBC</object-id><label>Figure 7.</label><caption><p>Microscopic features of <italic><tp:taxon-name><tp:taxon-name-part taxon-name-part-type="genus" reg="Amanita">Amanita</tp:taxon-name-part><tp:taxon-name-part taxon-name-part-type="species" reg="parvisychnopyramis">parvisychnopyramis</tp:taxon-name-part></tp:taxon-name></italic> (<named-content xmlns:xlink="http://www.w3.org/1999/xlink" content-type="dwc:institutional_code" xlink:title="Herbarium of Hunan Normal University" xlink:href="http://grbio.org/institution/hunan-normal-university" xlink:type="simple">MHHNU</named-content> 32953) <bold>a</bold> hymenium and subhymenium <bold>b</bold> basidiospores <bold>c</bold> longitudinal section of volval remnants on pileus. Scale bar: 20 μm (<bold>a</bold>); 10 μm (<bold>b</bold>); 40 μm (<bold>c</bold>).</p></caption><graphic xmlns:xlink="http://www.w3.org/1999/xlink" xlink:href="mycokeys-118-225-g007.jpg" position="float" orientation="portrait" xlink:type="simple" id="oo_1348537.jpg"><uri content-type="original_file" xlink:type="simple">https://binary.pensoft.net/fig/1348537</uri></graphic></fig></tp:treatment-sec><tp:treatment-sec sec-type="habitat" id="SECID0EBJCI"><title>Habitat.</title><p>Solitary to scattered on soil in broadleaved forests with <tp:taxon-name><tp:taxon-name-part taxon-name-part-type="family">Fagaceae</tp:taxon-name-part></tp:taxon-name>; basidioma occurring in summer.</p></tp:treatment-sec><tp:treatment-sec sec-type="distribution" id="SECID0EMJCI"><title>Distribution.</title><p>Currently known from southwestern China, but likely occurs more widely in other areas with similar vegetation.</p></tp:treatment-sec><tp:treatment-sec sec-type="Additional specimen examined" id="SECID0ERJCI"><title>Additional specimen examined.</title><p>China • Yunnan Province: Chuxiong Yi Autonomous Prefecture, Zixi Mountain, in a subalpine forest, altitude 1600 m, 25 August 2022, Ping Zhang, <named-content xmlns:xlink="http://www.w3.org/1999/xlink" content-type="dwc:institutional_code" xlink:title="Herbarium of Hunan Normal University" xlink:href="http://grbio.org/institution/hunan-normal-university" xlink:type="simple">MHHNU</named-content> 11290.</p></tp:treatment-sec><tp:treatment-sec sec-type="comments" id="SECID0E2JCI"><title>Commentary.</title><p><italic><tp:taxon-name><tp:taxon-name-part taxon-name-part-type="genus" reg="Amanita">Amanita</tp:taxon-name-part><tp:taxon-name-part taxon-name-part-type="species" reg="parvisychnopyramis">parvisychnopyramis</tp:taxon-name-part></tp:taxon-name></italic> sp. nov. also shows some similarities with species in China, including <italic><tp:taxon-name><tp:taxon-name-part taxon-name-part-type="genus" reg="Amanita">A.</tp:taxon-name-part><tp:taxon-name-part taxon-name-part-type="species" reg="collariata">collariata</tp:taxon-name-part></tp:taxon-name></italic> Y.T. Su, Zhu L. Yang &amp; Z.H. Chen, <italic><tp:taxon-name><tp:taxon-name-part taxon-name-part-type="genus" reg="Amanita">A.</tp:taxon-name-part><tp:taxon-name-part taxon-name-part-type="species" reg="parvipantherina">parvipantherina</tp:taxon-name-part></tp:taxon-name></italic>, and <italic><tp:taxon-name><tp:taxon-name-part taxon-name-part-type="genus" reg="Amanita">A.</tp:taxon-name-part><tp:taxon-name-part taxon-name-part-type="species" reg="sychnopyramis">sychnopyramis</tp:taxon-name-part></tp:taxon-name></italic>. <italic><tp:taxon-name><tp:taxon-name-part taxon-name-part-type="genus" reg="Amanita">Amanita</tp:taxon-name-part><tp:taxon-name-part taxon-name-part-type="species" reg="collariata">collariata</tp:taxon-name-part></tp:taxon-name></italic> was recently described from China (<xref ref-type="bibr" rid="B44">Su et al. 2022</xref>), and this species is distinguished from <italic><tp:taxon-name><tp:taxon-name-part taxon-name-part-type="genus" reg="Amanita">A.</tp:taxon-name-part><tp:taxon-name-part taxon-name-part-type="species" reg="parvisychnopyramis">parvisychnopyramis</tp:taxon-name-part></tp:taxon-name></italic> sp. nov. by the granular volval remnants on pileus, volval remnants on the collar-like stipe base, relatively smaller basidia (35–53 × 10–15 μm), and narrower basidiospores (10.0–11.5 × 7.0–9.0 μm) (<xref ref-type="bibr" rid="B44">Su et al. 2022</xref>). <italic><tp:taxon-name><tp:taxon-name-part taxon-name-part-type="genus" reg="Amanita">Amanita</tp:taxon-name-part><tp:taxon-name-part taxon-name-part-type="species" reg="parvipantherina">parvipantherina</tp:taxon-name-part></tp:taxon-name></italic> was described from China by <xref ref-type="bibr" rid="B53">Yang et al. (2004)</xref> and subsequently reported from India (<xref ref-type="bibr" rid="B3">Bhatt et al. 2017</xref>) and China again (<xref ref-type="bibr" rid="B51">Yang 2005</xref>, <xref ref-type="bibr" rid="B52">2015</xref>; <xref ref-type="bibr" rid="B11">Cui et al. 2018</xref>). It is characterized by its small- to medium-sized basidioma, verrucose to pyramidal volval remnants on the pileus, and broadly ellipsoid to ellipsoid basidiospores (8.5–11.5 × 6.5–8.5 μm) (<xref ref-type="bibr" rid="B53">Yang et al. 2004</xref>). <italic><tp:taxon-name><tp:taxon-name-part taxon-name-part-type="genus" reg="Amanita">Amanita</tp:taxon-name-part><tp:taxon-name-part taxon-name-part-type="species" reg="sychnopyramis">sychnopyramis</tp:taxon-name-part></tp:taxon-name></italic> was described from Japan by <xref ref-type="bibr" rid="B23">Hongo (1971)</xref> and subsequently reported from China (<xref ref-type="bibr" rid="B51">Yang 2005</xref>, <xref ref-type="bibr" rid="B52">2015</xref>; <xref ref-type="bibr" rid="B11">Cui et al. 2018</xref>). The species is characterized by medium-sized basidioma with a median annulus, volval remnants on the pyramidal pileus, and relatively smaller basidia (30–42 × 8–12 μm) and basidiospores (6.5–8.5 × 6.0–8.0 μm) (<xref ref-type="bibr" rid="B51">Yang 2005</xref>, <xref ref-type="bibr" rid="B52">2015</xref>; <xref ref-type="bibr" rid="B11">Cui et al. 2018</xref>).</p></tp:treatment-sec><ref-list><ref id="B44"><mixed-citation xmlns:xlink="http://www.w3.org/1999/xlink" xlink:type="simple"><person-group><name name-style="western"><surname>Su</surname><given-names>YT</given-names></name><name name-style="western"><surname>Cai</surname><given-names>Q</given-names></name><name name-style="western"><surname>Qin</surname><given-names>WQ</given-names></name><name name-style="western"><surname>Cui</surname><given-names>YY</given-names></name><name name-style="western"><surname>Chen</surname><given-names>ZH</given-names></name><name name-style="western"><surname>Yang</surname><given-names>ZL</given-names></name></person-group> (<year>2022</year>) <article-title>Two new species of <tp:taxon-name><tp:taxon-name-part taxon-name-part-type="genus">Amanita</tp:taxon-name-part><tp:taxon-name-part taxon-name-part-type="infraspecific-rank">section</tp:taxon-name-part><tp:taxon-name-part taxon-name-part-type="section">Amanita</tp:taxon-name-part></tp:taxon-name> from Central China.</article-title><source>Mycological Progress</source><volume>21</volume>(<issue>9</issue>): <fpage>78</fpage>. <ext-link xlink:href="10.1007/s11557-022-01828-7" ext-link-type="doi" xlink:type="simple">https://doi.org/10.1007/s11557-022-01828-7</ext-link></mixed-citation></ref><ref id="B53"><mixed-citation xmlns:xlink="http://www.w3.org/1999/xlink" xlink:type="simple"><person-group><name name-style="western"><surname>Yang</surname><given-names>ZL</given-names></name><name name-style="western"><surname>Weiß</surname><given-names>M</given-names></name><name name-style="western"><surname>Oberwinkler</surname><given-names>F</given-names></name></person-group> (<year>2004</year>) <article-title>New species of <italic><tp:taxon-name><tp:taxon-name-part taxon-name-part-type="genus">Amanita</tp:taxon-name-part></tp:taxon-name></italic> from the eastern Himalaya and adjacent regions.</article-title><source>Mycologia</source><volume>96</volume>(<issue>3</issue>): <fpage>636</fpage>–<lpage>646</lpage>. <ext-link xlink:href="10.1080/15572536.2005.11832959" ext-link-type="doi" xlink:type="simple">https://doi.org/10.1080/15572536.2005.11832959</ext-link></mixed-citation></ref><ref id="B3"><mixed-citation xmlns:xlink="http://www.w3.org/1999/xlink" xlink:type="simple"><person-group><name name-style="western"><surname>Bhatt</surname><given-names>RP</given-names></name><name name-style="western"><surname>Mehmood</surname><given-names>T</given-names></name><name name-style="western"><surname>Uniyal</surname><given-names>P</given-names></name><name name-style="western"><surname>Singh</surname><given-names>U</given-names></name></person-group> (<year>2017</year>) <article-title>Six new records of genus <tp:taxon-name><tp:taxon-name-part taxon-name-part-type="genus">Amanita</tp:taxon-name-part> (<tp:taxon-name-part taxon-name-part-type="subgenus">Amanitaceae</tp:taxon-name-part>)</tp:taxon-name> from Uttarakhand, India.</article-title><source>Current Research in Environmental &amp; Applied Mycology</source><volume>7</volume>(<issue>3</issue>): <fpage>161</fpage>–<lpage>182</lpage>. <ext-link xlink:href="10.5943/cream/7/3/3" ext-link-type="doi" xlink:type="simple">https://doi.org/10.5943/cream/7/3/3</ext-link></mixed-citation></ref><ref id="B51"><mixed-citation xmlns:xlink="http://www.w3.org/1999/xlink" xlink:type="simple"><person-group><name name-style="western"><surname>Yang</surname><given-names>ZL</given-names></name></person-group> (<year>2005</year>) Flora fungorum sinicorum. Vol. 27. <tp:taxon-name><tp:taxon-name-part taxon-name-part-type="family">Amanitaceae</tp:taxon-name-part></tp:taxon-name>. Science Press, Beijing.</mixed-citation></ref><ref id="B52"><mixed-citation xmlns:xlink="http://www.w3.org/1999/xlink" xlink:type="simple"><person-group><name name-style="western"><surname>Yang</surname><given-names>ZL</given-names></name></person-group> (<year>2015</year>) Alas of the Chinese species of <tp:taxon-name><tp:taxon-name-part taxon-name-part-type="family">Amanitaceae</tp:taxon-name-part></tp:taxon-name>. Science Press, Beijing.</mixed-citation></ref><ref id="B11"><mixed-citation xmlns:xlink="http://www.w3.org/1999/xlink" xlink:type="simple"><person-group><name name-style="western"><surname>Cui</surname><given-names>YY</given-names></name><name name-style="western"><surname>Cai</surname><given-names>Q</given-names></name><name name-style="western"><surname>Tang</surname><given-names>LP</given-names></name><name name-style="western"><surname>Liu</surname><given-names>JW</given-names></name><name name-style="western"><surname>Yang</surname><given-names>ZL</given-names></name></person-group> (<year>2018</year>) <article-title>The family <italic><tp:taxon-name><tp:taxon-name-part taxon-name-part-type="family">Amanitaceae</tp:taxon-name-part></tp:taxon-name></italic>: Molecular phylogeny, higher-rank taxonomy and the species in China.</article-title><source>Fungal Diversity</source><volume>91</volume>(<issue>1</issue>): <fpage>5</fpage>–<lpage>230</lpage>. <ext-link xlink:href="10.1007/s13225-018-0405-9" ext-link-type="doi" xlink:type="simple">https://doi.org/10.1007/s13225-018-0405-9</ext-link></mixed-citation></ref><ref id="B23"><mixed-citation xmlns:xlink="http://www.w3.org/1999/xlink" xlink:type="simple"><person-group><name name-style="western"><surname>Hongo</surname><given-names>T</given-names></name></person-group> (<year>1971</year>) <article-title>Notulae mycologicae (10). Mem. Fac. Liberal. Arts. Shiga. Univ. Nat. Sci.</article-title><volume>21</volume>: <fpage>62</fpage>–<lpage>68</lpage>.</mixed-citation></ref></ref-list></tp:taxon-treatment>
